# Supplementary material for: Chemical Composition, Repellent Action, and Toxicity of Essential Oils from Lippia origanoide, Lippia. alba Chemotypes, and Pogostemon cablin on Adults of Ulomoides dermestoides (Coleoptera: Tenebrionidae)
Source: Insects. 2022 Dec 31;14(1):41. doi: 10.3390/insects14010041 (PMC9863295; doi:10.3390/insects14010041)
Supplement: Supplementary file 1 [file insects-14-00041-s001.zip]

Archive with 1 entries (1 files):
- insects-2003370-supplementary.pdf
